# Supplementary material for: The Association Between Periconceptional Consumption of Ultra-Processed Food and the Incidence of Adverse Pregnancy Outcomes
Source: Nutrients. 2026 Feb 14;18(4):627. doi: 10.3390/nu18040627 (PMC12943490; doi:10.3390/nu18040627)
Supplement: Supplementary file 1 [file nutrients-18-00627-s001.zip]

Archive with 1 entries (1 files):
- nutrients-4082927-supplementary.pdf
